# Supplementary material for: Calcific aortic valve disease augments vesicular microRNA-145-5p to regulate the calcification of valvular interstitial cells via cellular crosstalk
Source: Basic Res Cardiol. 2025 Aug 22;120(5):991–1010. doi: 10.1007/s00395-025-01133-w (PMC12518376; doi:10.1007/s00395-025-01133-w)
Supplement: Supplementary file 2 — Supplementary file2 (XLSX 127 KB) [file 395_2025_1133_MOESM2_ESM.xlsx]

## Sheet: Firefly
				Control 1		Control 2		Control 3		Inhibitor 1		Inhibitor 2		Inhibitor 3		Mimic 1		Mimic 2		Mimic 3
Conditions	Pathway		Transcription factor	1	2	1	2	1	2	1	2	1	2	1	2	1	2	1	2	1	2
A 1-2	Amino acid deprivation		ATF2/3/4	34	-47	-10	0	6	-44	1	9	17	109	6	37	160	-64	68	37	27	-23
A 3-4	Androgen		AR	-6	-109	-30	82	-34	-106	7	16	47	-75	-23	27	37	68	78	-54	37	-34
A 5-6	Antioxidant response		Nrf1/ Nrf2	34	-78	-10	51	-3	17	54	42	37	6	99	109	-85	-34	6	58	58	99
A 7-8	ATF6		ATF6	3	13	-30	-71	-44	-34	20	8	6	47	68	58	58	-3	78	-13	-23	6
A 9-10	C/EBP		C/EBP	85	-27	30	92	6	78	0	15	99	-13	88	27	-13	129	58	27	37	68
A 11-12	cAMP/PKA		CREB	-47	23	41	51	-23	6	0	10	68	17	37	-13	-64	-75	58	17	150	37
B 1-2	Cell cycle		E2F	44	-37	82	133	-23	17	1	1	-95	-3	47	-64	-13	-44	37	6	37	-3
B 3-4	DNA damage		p53	-58	13	102	-41	-3	27	6	3	58	-95	78	99	27	6	-34	58	6	-13
B 5-6	EGR1		EGR1	-58	54	61	10	17	58	27	40	-116	-34	-23	68	-95	6	-85	-23	-85	-13
B 7-8	ER stress		CBF/NF-Y/YY1	13	34	-20	205	27	68	17	27	47	-54	129	-23	17	-85	-75	17	58	68
B 9-10	Estrogen		ER	-68	64	-41	-10	-13	-54	3	15	27	17	6	27	68	-3	47	6	109	-3
B 11-12	GATA		GATA	-47	-58	143	0	17	-54	8	6	37	-44	6	-54	-13	27	27	-3	27	-3
C 1-2	Glucocorticoid		GR	13	85	41	41	140	27	8	7	-54	6	27	68	78	-54	27	68	-34	58
C 3-4	Heat shock		HSF-1	-88	-78	51	102	58	-34	4	15	-44	17	17	-44	47	-34	37	-23	-3	37
C 5-6	Heavy metal		MTF-1	13	-6	20	102	99	-34	12	3	6	-54	78	-64	47	17	78	99	-23	78
C 7-8	Hedgehog		Gli	13	259	-30	30	-85	-44	6	5	27	27	17	-13	-64	27	37	17	78	-34
C 9-10	HNF4		HNF4	85	54	102	10	99	78	-1	14	27	-34	-13	37	37	47	27	37	78	68
C 11-12	Hypoxia		HIF-1α	-78	-58	112	30	17	17	10	4	-75	-54	-3	58	17	-13	-95	47	-75	99
D 1-2	Interferon regulation		IRF1	-6	75	-102	51	27	-85	18	14	-147	78	119	68	88	58	-54	-3	-44	37
D 3-4	Type 1 interferon		STAT1/STAT2	3	3	-10	41	17	-23	0	12	6	-44	-13	-23	-34	-13	-3	6	-85	-13
D 5-6	Interferon-r		STAT1	167	-58	-71	-71	58	-23	17	8	-75	78	-23	68	-44	17	47	17	109	17
D 7-8	KLF4		KLF4	44	-27	51	112	17	17	14	0	-23	-3	99	58	-13	-23	6	27	-44	47
D 9-10	Liver X		LXR	44	-68	-20	-41	-54	17	6	3	-44	-23	150	68	-23	-23	-3	6	47	27
D 11-12	MAPK/Erk		SRF/Elk-1	-6	-6	153	-20	37	27	19	6	-54	-13	37	-64	17	-3	58	-95	27	58
E 1-2	MAPK/Jnk		AP-1	-6	-37	-20	-10	6	78	3	5	17	-3	-3	6	-13	6	-64	17	27	17
E 3-4	MEF2		MEF2	-37	-27	30	-41	6	-13	5	8	-13	17	17	-95	78	37	88	-3	6	6
E 5-6	Myc		c-Myc	-27	-99	-10	-51	37	-13	199	6	181	-34	160	-13	58	99	68	99	-13	6
E 7-8	Nanog		Nanog	-58	-47	10	71	-44	78	8	3	-23	-13	68	37	-13	-44	-13	-3	17	58
E 9-10	Notch		RBP-Jk	-27	-99	10	61	109	47	6	12	-44	-54	78	58	-75	27	-23	119	-54	-34
E 11-12	NFκB		NFκB	-58	-37	41	51	-44	58	1	5	6	-23	78	88	17	47	6	-13	-34	6
F 1-2	Oct4		Oct4	-27	23	92	51	-44	68	5	9	-44	-13	-23	27	-3	6	-13	-54	68	58
F 3-4	Pax6		Pax6	-27	44	112	-20	47	27	6	7	-75	-116	129	58	-64	-23	88	-23	27	47
F 5-6	PI3K/Akt		FOXO	3	64	10	71	-3	17	1	15	-3	58	119	78	-116	-44	47	129	37	6
F 7-8	PCK/Ca2+		NFAT	85	-17	20	-30	6	6	20	3	-44	47	99	99	47	-3	-44	140	-13	47
F 9-10	PPAR		PPAR	-27	23	71	51	99	-3	6	6	-85	-23	27	-54	-13	-34	-23	-34	109	6
F 11-12	Progesterone		PR	-17	95	0	133	17	6	10	-2	-3	-54	47	78	78	78	109	-34	-23	119
G 1-2	Retinoic acid		RAR	-27	-68	51	71	68	-64	1	14	-3	-13	27	78	-64	-13	47	-54	160	-23
G 3-4	Retinoid X		RXR	85	-6	-51	112	68	-44	12	0	-3	-64	37	88	47	-34	-54	27	68	58
G 5-6	Sox2		Sox2	-37	-17	0	92	-13	17	4	7	47	-44	17	78	-54	6	-13	-64	47	37
G 7-8	SP1		SP1	23	-6	61	-41	88	78	5	11	47	17	37	6	58	-34	68	68	17	99
G 9-10	STAT3		STAT3	54	-6	-30	0	27	-54	15	0	-95	-75	78	47	-54	-44	-85	99	37	88
G 11-12	TGFß		Smad2/3/4	64	13	82	112	78	37	1	14	-23	-13	160	37	-3	-13	37	17	-3	27
H 1-2	Vitamin D		VDR	-58	-27	41	41	-13	27	7	9	6	6	-34	129	-13	78	129	140	-13	17
H 3-4	Wnt		TCF/LEF	-58	23	-41	10	47	88	4	-1	-75	-34	-13	-34	-44	-23	6	6	47	140
H 5-6	Xenobiotic		AhR	-37	-27	20	20	-34	37	0	-2	-13	-23	119	-23	-95	47	-54	-23	58	-23
H 7-9				-6	-88	23	-61	61	92	37	-23	-23	8	6	9	-95	-23	-23	58	78	27	-3	47	-44	-23	88	6	27	-13	88
H 10-12	Negative control			-58	126	34	-30	71	-71	109	58	-13	14	1	25	-54	-23	37	119	47	58	6	171	-85	88	-44	-34	47	-3	6
Relative to CTR
				Inhibitor 1		Inhibitor 2		Inhibitor 3		Mimic 1		Mimic 2		Mimic 3
Conditions	Pathway		Transcription factor	1	2	1	2	1	2	1	2	1	2	1	2
A 1-2	Amino acid deprivation		ATF2/3/4	-0.0983607	-0.885246	-1.67213	-10.7213	-0.590164	-3.63934	-15.7377	6.29508	-6.68852	-3.63934	-2.65574	2.2623
A 3-4	Androgen		AR	-0.206897	-0.472906	-1.38916	2.21675	0.679803	-0.79803	-1.0936	-2.00985	-2.30542	1.59606	-1.0936	1.00493
A 5-6	Antioxidant response		Nrf1/ Nrf2	29.4545	22.9091	20.1818	3.27273	54	59.4545	-46.3636	-18.5455	3.27273	31.6364	31.6364	54
A 7-8	ATF6		ATF6	-0.736196	-0.294479	-0.220859	-1.73006	-2.50307	-2.13497	-2.13497	0.110429	-2.87117	0.478528	0.846626	-0.220859
A 9-10	C/EBP		C/EBP	0	0.340909	2.25	-0.295455	2	0.613636	-0.295455	2.93182	1.31818	0.613636	0.840909	1.54545
A 11-12	cAMP/PKA		CREB	0	1.17647	8	2	4.35294	-1.52941	-7.52941	-8.82353	6.82353	2	17.6471	4.35294
B 1-2	Cell cycle		E2F	0.0277778	0.0277778	-2.63889	-0.0833333	1.30556	-1.77778	-0.361111	-1.22222	1.02778	0.166667	1.02778	-0.0833333
B 3-4	DNA damage		p53	0.9	0.45	8.7	-14.25	11.7	14.85	4.05	0.9	-5.1	8.7	0.9	-1.95
B 5-6	EGR1		EGR1	1.14085	1.69014	-4.90141	-1.43662	-0.971831	2.87324	-4.01408	0.253521	-3.59155	-0.971831	-3.59155	-0.549296
B 7-8	ER stress		CBF/NF-Y/YY1	0.311927	0.495413	0.862385	-0.990826	2.36697	-0.422018	0.311927	-1.55963	-1.37615	0.311927	1.06422	1.24771
B 9-10	Estrogen		ER	-0.147541	-0.737705	-1.32787	-0.836066	-0.295082	-1.32787	-3.34426	0.147541	-2.31148	-0.295082	-5.36066	0.147541
B 11-12	GATA		GATA	48	36	222	-264	36	-324	-78	162	162	-18	162	-18
C 1-2	Glucocorticoid		GR	0.138329	0.121037	-0.933718	0.103746	0.466859	1.17579	1.3487	-0.933718	0.466859	1.17579	-0.587896	1.00288
C 3-4	Heat shock		HSF-1	2.18182	8.18182	-24	9.27273	9.27273	-24	25.6364	-18.5455	20.1818	-12.5455	-1.63636	20.1818
C 5-6	Heavy metal		MTF-1	0.371134	0.0927835	0.185567	-1.6701	2.41237	-1.97938	1.45361	0.525773	2.41237	3.06186	-0.71134	2.41237
C 7-8	Hedgehog		Gli	0.251748	0.20979	1.13287	1.13287	0.713287	-0.545455	-2.68531	1.13287	1.55245	0.713287	3.27273	-1.42657
C 9-10	HNF4		HNF4	-0.0140187	0.196262	0.378505	-0.476636	-0.182243	0.518692	0.518692	0.658879	0.378505	0.518692	1.09346	0.953271
C 11-12	Hypoxia		HIF-1α	1.5	0.6	-11.25	-8.1	-0.45	8.7	2.55	-1.95	-14.25	7.05	-11.25	14.85
D 1-2	Interferon regulation		IRF1	-2.7	-2.1	22.05	-11.7	-17.85	-10.2	-13.2	-8.7	8.1	0.45	6.6	-5.55
D 3-4	Type 1 interferon		STAT1/STAT2	0	2.32258	1.16129	-8.51613	-2.51613	-4.45161	-6.58065	-2.51613	-0.580645	1.16129	-16.4516	-2.51613
D 5-6	Interferon-r		STAT1	51	24	-225	234	-69	204	-132	51	141	51	327	51
D 7-8	KLF4		KLF4	0.392523	0	-0.64486	-0.0841121	2.7757	1.62617	-0.364486	-0.64486	0.168224	0.757009	-1.23364	1.31776
D 9-10	Liver X		LXR	-0.295082	-0.147541	2.16393	1.13115	-7.37705	-3.34426	1.13115	1.13115	0.147541	-0.295082	-2.31148	-1.32787
D 11-12	MAPK/Erk		SRF/Elk-1	0.616216	0.194595	-1.75135	-0.421622	1.2	-2.07568	0.551351	-0.0972973	1.88108	-3.08108	0.875676	1.88108
E 1-2	MAPK/Jnk		AP-1	1.63636	2.72727	9.27273	-1.63636	-1.63636	3.27273	-7.09091	3.27273	-34.9091	9.27273	14.7273	9.27273
E 3-4	MEF2		MEF2	-0.365854	-0.585366	0.95122	-1.2439	-1.2439	6.95122	-5.70732	-2.70732	-6.43902	0.219512	-0.439024	-0.439024
E 5-6	Myc		c-Myc	-7.32515	-0.220859	-6.66258	1.25153	-5.88957	0.478528	-2.13497	-3.64417	-2.50307	-3.64417	0.478528	-0.220859
E 7-8	Nanog		Nanog	4.8	1.8	-13.8	-7.8	40.8	22.2	-7.8	-26.4	-7.8	-1.8	10.2	34.8
E 9-10	Notch		RBP-Jk	0.356436	0.712871	-2.61386	-3.20792	4.63366	3.44554	-4.45545	1.60396	-1.36634	7.06931	-3.20792	-2.0198
E 11-12	NFκB		NFκB	0.545455	2.72727	3.27273	-12.5455	42.5455	48	9.27273	25.6364	3.27273	-7.09091	-18.5455	3.27273
F 1-2	Oct4		Oct4	0.184049	0.331288	-1.61963	-0.478528	-0.846626	0.993865	-0.110429	0.220859	-0.478528	-1.98773	2.50307	2.13497
F 3-4	Pax6		Pax6	0.196721	0.229508	-2.45902	-3.80328	4.22951	1.90164	-2.09836	-0.754098	2.88525	-0.754098	0.885246	1.54098
F 5-6	PI3K/Akt		FOXO	0.037037	0.555556	-0.111111	2.14815	4.40741	2.88889	-4.2963	-1.62963	1.74074	4.77778	1.37037	0.222222
F 7-8	PCK/Ca2+		NFAT	1.71429	0.257143	-3.77143	4.02857	8.48571	8.48571	4.02857	-0.257143	-3.77143	12	-1.11429	4.02857
F 9-10	PPAR		PPAR	0.168224	0.168224	-2.38318	-0.64486	0.757009	-1.51402	-0.364486	-0.953271	-0.64486	-0.953271	3.05607	0.168224
F 11-12	Progesterone		PR	0.25641	-0.0512821	-0.0769231	-1.38462	1.20513	2	2	2	2.79487	-0.871795	-0.589744	3.05128
G 1-2	Retinoic acid		RAR	0.193548	2.70968	-0.580645	-2.51613	5.22581	15.0968	-12.3871	-2.51613	9.09677	-10.4516	30.9677	-4.45161
G 3-4	Retinoid X		RXR	0.439024	0	-0.109756	-2.34146	1.35366	3.21951	1.71951	-1.2439	-1.97561	0.987805	2.4878	2.12195
G 5-6	Sox2		Sox2	0.571429	1	6.71429	-6.28571	2.42857	11.1429	-7.71429	0.857143	-1.85714	-9.14286	6.71429	5.28571
G 7-8	SP1		SP1	0.147783	0.325123	1.38916	0.502463	1.0936	0.17734	1.71429	-1.00493	2.00985	2.00985	0.502463	2.92611
G 9-10	STAT3		STAT3	-10	0	63.3333	50	-52	-31.3333	36	29.3333	56.6667	-66	-24.6667	-58.6667
G 11-12	TGFß		Smad2/3/4	0.015544	0.217617	-0.357513	-0.202073	2.48705	0.57513	-0.0466321	-0.202073	0.57513	0.264249	-0.0466321	0.419689
H 1-2	Vitamin D		VDR	3.81818	4.90909	3.27273	3.27273	-18.5455	70.3636	-7.09091	42.5455	70.3636	76.3636	-7.09091	9.27273
H 3-4	Wnt		TCF/LEF	0.347826	-0.0869565	-6.52174	-2.95652	-1.13043	-2.95652	-3.82609	-2	0.521739	0.521739	4.08696	12.1739
H 5-6	Xenobiotic		AhR	0	0.571429	3.71429	6.57143	-34	6.57143	27.1429	-13.4286	15.4286	6.57143	-16.5714	6.57143
				Inhibitor 1		Inhibitor 2		Inhibitor 3		Mimic 1		Mimic 2		Mimic 3
Conditions	Pathway		Transcription factor	1	2	1	2	1	2	1	2	1	2	1	2
A 1-2	Amino acid deprivation		ATF2/3/4	-0.0983607	-0.885246	-1.67213	-10.7213	-0.590164	-3.63934	-15.7377	6.29508	-6.68852	-3.63934	-2.65574	2.2623
A 3-4	Androgen		AR	-0.206897	-0.472906	-1.38916	2.21675	0.679803	-0.79803	-1.0936	-2.00985	-2.30542	1.59606	-1.0936	1.00493
A 5-6	Antioxidant response		Nrf1/ Nrf2	29.4545	22.9091	20.1818	3.27273	54	59.4545	-46.3636	-18.5455	3.27273	31.6364	31.6364	54
A 7-8	ATF6		ATF6	-0.736196	-0.294479	-0.220859	-1.73006	-2.50307	-2.13497	-2.13497	0.110429	-2.87117	0.478528	0.846626	-0.220859
A 9-10	C/EBP		C/EBP	0	0.340909	2.25	-0.295455	2	0.613636	-0.295455	2.93182	1.31818	0.613636	0.840909	1.54545
A 11-12	cAMP/PKA		CREB	0	1.17647	8	2	4.35294	-1.52941	-7.52941	-8.82353	6.82353	2	17.6471	4.35294
B 1-2	Cell cycle		E2F	0.0277778	0.0277778	-2.63889	-0.0833333	1.30556	-1.77778	-0.361111	-1.22222	1.02778	0.166667	1.02778	-0.0833333
B 3-4	DNA damage		p53	0.9	0.45	8.7	-14.25	11.7	14.85	4.05	0.9	-5.1	8.7	0.9	-1.95
B 5-6	EGR1		EGR1	1.14085	1.69014	-4.90141	-1.43662	-0.971831	2.87324	-4.01408	0.253521	-3.59155	-0.971831	-3.59155	-0.549296
B 7-8	ER stress		CBF/NF-Y/YY1	0.311927	0.495413	0.862385	-0.990826	2.36697	-0.422018	0.311927	-1.55963	-1.37615	0.311927	1.06422	1.24771
B 9-10	Estrogen		ER	-0.147541	-0.737705	-1.32787	-0.836066	-0.295082	-1.32787	-3.34426	0.147541	-2.31148	-0.295082	-5.36066	0.147541
B 11-12	GATA		GATA	48	36	222	-264	36	-324	-78	162	162	-18	162	-18
C 1-2	Glucocorticoid		GR	0.138329	0.121037	-0.933718	0.103746	0.466859	1.17579	1.3487	-0.933718	0.466859	1.17579	-0.587896	1.00288
C 3-4	Heat shock		HSF-1	2.18182	8.18182	-24	9.27273	9.27273	-24	25.6364	-18.5455	20.1818	-12.5455	-1.63636	20.1818
C 5-6	Heavy metal		MTF-1	0.371134	0.0927835	0.185567	-1.6701	2.41237	-1.97938	1.45361	0.525773	2.41237	3.06186	-0.71134	2.41237
C 7-8	Hedgehog		Gli	0.251748	0.20979	1.13287	1.13287	0.713287	-0.545455	-2.68531	1.13287	1.55245	0.713287	3.27273	-1.42657
C 9-10	HNF4		HNF4	-0.0140187	0.196262	0.378505	-0.476636	-0.182243	0.518692	0.518692	0.658879	0.378505	0.518692	1.09346	0.953271
C 11-12	Hypoxia		HIF-1α	1.5	0.6	-11.25	-8.1	-0.45	8.7	2.55	-1.95	-14.25	7.05	-11.25	14.85
D 1-2	Interferon regulation		IRF1	-2.7	-2.1	22.05	-11.7	-17.85	-10.2	-13.2	-8.7	8.1	0.45	6.6	-5.55
D 3-4	Type 1 interferon		STAT1/STAT2	0	2.32258	1.16129	-8.51613	-2.51613	-4.45161	-6.58065	-2.51613	-0.580645	1.16129	-16.4516	-2.51613
D 5-6	Interferon-r		STAT1	51	24	-225	234	-69	204	-132	51	141	51	327	51
D 7-8	KLF4		KLF4	0.392523	0	-0.64486	-0.0841121	2.7757	1.62617	-0.364486	-0.64486	0.168224	0.757009	-1.23364	1.31776
D 9-10	Liver X		LXR	-0.295082	-0.147541	2.16393	1.13115	-7.37705	-3.34426	1.13115	1.13115	0.147541	-0.295082	-2.31148	-1.32787
D 11-12	MAPK/Erk		SRF/Elk-1	0.616216	0.194595	-1.75135	-0.421622	1.2	-2.07568	0.551351	-0.0972973	1.88108	-3.08108	0.875676	1.88108
E 1-2	MAPK/Jnk		AP-1	1.63636	2.72727	9.27273	-1.63636	-1.63636	3.27273	-7.09091	3.27273	-34.9091	9.27273	14.7273	9.27273
E 3-4	MEF2		MEF2	-0.365854	-0.585366	0.95122	-1.2439	-1.2439	6.95122	-5.70732	-2.70732	-6.43902	0.219512	-0.439024	-0.439024
E 5-6	Myc		c-Myc	-7.32515	-0.220859	-6.66258	1.25153	-5.88957	0.478528	-2.13497	-3.64417	-2.50307	-3.64417	0.478528	-0.220859
E 7-8	Nanog		Nanog	4.8	1.8	-13.8	-7.8	40.8	22.2	-7.8	-26.4	-7.8	-1.8	10.2	34.8
E 9-10	Notch		RBP-Jk	0.356436	0.712871	-2.61386	-3.20792	4.63366	3.44554	-4.45545	1.60396	-1.36634	7.06931	-3.20792	-2.0198
E 11-12	NFκB		NFκB	0.545455	2.72727	3.27273	-12.5455	42.5455	48	9.27273	25.6364	3.27273	-7.09091	-18.5455	3.27273
F 1-2	Oct4		Oct4	0.184049	0.331288	-1.61963	-0.478528	-0.846626	0.993865	-0.110429	0.220859	-0.478528	-1.98773	2.50307	2.13497
F 3-4	Pax6		Pax6	0.196721	0.229508	-2.45902	-3.80328	4.22951	1.90164	-2.09836	-0.754098	2.88525	-0.754098	0.885246	1.54098
F 5-6	PI3K/Akt		FOXO	0.037037	0.555556	-0.111111	2.14815	4.40741	2.88889	-4.2963	-1.62963	1.74074	4.77778	1.37037	0.222222
F 7-8	PCK/Ca2+		NFAT	1.71429	0.257143	-3.77143	4.02857	8.48571	8.48571	4.02857	-0.257143	-3.77143	12	-1.11429	4.02857
F 9-10	PPAR		PPAR	0.168224	0.168224	-2.38318	-0.64486	0.757009	-1.51402	-0.364486	-0.953271	-0.64486	-0.953271	3.05607	0.168224
F 11-12	Progesterone		PR	0.25641	-0.0512821	-0.0769231	-1.38462	1.20513	2	2	2	2.79487	-0.871795	-0.589744	3.05128
G 1-2	Retinoic acid		RAR	0.193548	2.70968	-0.580645	-2.51613	5.22581	15.0968	-12.3871	-2.51613	9.09677	-10.4516	30.9677	-4.45161
G 3-4	Retinoid X		RXR	0.439024	0	-0.109756	-2.34146	1.35366	3.21951	1.71951	-1.2439	-1.97561	0.987805	2.4878	2.12195
G 5-6	Sox2		Sox2	0.571429	1	6.71429	-6.28571	2.42857	11.1429	-7.71429	0.857143	-1.85714	-9.14286	6.71429	5.28571
G 7-8	SP1		SP1	0.147783	0.325123	1.38916	0.502463	1.0936	0.17734	1.71429	-1.00493	2.00985	2.00985	0.502463	2.92611
G 9-10	STAT3		STAT3	-10	0	63.3333	50	-52	-31.3333	36	29.3333	56.6667	-66	-24.6667	-58.6667
G 11-12	TGFß		Smad2/3/4	0.015544	0.217617	-0.357513	-0.202073	2.48705	0.57513	-0.0466321	-0.202073	0.57513	0.264249	-0.0466321	0.419689
H 1-2	Vitamin D		VDR	3.81818	4.90909	3.27273	3.27273	-18.5455	70.3636	-7.09091	42.5455	70.3636	76.3636	-7.09091	9.27273
H 3-4	Wnt		TCF/LEF	0.347826	-0.0869565	-6.52174	-2.95652	-1.13043	-2.95652	-3.82609	-2	0.521739	0.521739	4.08696	12.1739
H 5-6	Xenobiotic		AhR	0	0.571429	3.71429	6.57143	-34	6.57143	27.1429	-13.4286	15.4286	6.57143	-16.5714	6.57143

## Sheet: Ranilla
				Control 1		Control 2		Control 3		Inhibitor 1		Inhibitor 2		Inhibitor 3		Mimic 1		Mimic 2		Mimic 3
Conditions	Pathway		Transcription factor	1	2	1	2	1	2	1	2	1	2	1	2	1	2	1	2	1	2
A 1-2	Amino acid deprivation		ATF2/3/4	34	-47	-10	0	6	-44	1	9	17	109	6	37	160	-64	68	37	27	-23
A 3-4	Androgen		AR	-6	-109	-30	82	-34	-106	7	16	47	-75	-23	27	37	68	78	-54	37	-34
A 5-6	Antioxidant response		Nrf1/ Nrf2	34	-78	34	-78	-3	17	54	42	37	6	99	109	-85	-34	6	58	58	99
A 7-8	ATF6		ATF6	3	13	-30	-71	-44	-34	20	8	6	47	68	58	58	-3	78	-13	-23	6
A 9-10	C/EBP		C/EBP	85	-27	30	92	6	78	0	15	99	-13	88	27	-13	129	58	27	37	68
A 11-12	cAMP/PKA		CREB	-47	23	41	51	-23	6	0	10	68	17	37	-13	-64	-75	58	17	150	37
B 1-2	Cell cycle		E2F	44	-37	82	133	-23	17	1	1	-95	-3	47	-64	-13	-44	37	6	37	-3
B 3-4	DNA damage		p53	-58	13	102	-41	-3	27	6	3	58	-95	78	99	27	6	-34	58	6	-13
B 5-6	EGR1		EGR1	-58	54	61	10	17	58	27	40	-116	-34	-23	68	-95	6	-85	-23	-85	-13
B 7-8	ER stress		CBF/NF-Y/YY1	13	34	-20	205	27	68	17	27	47	-54	129	-23	17	-85	-75	17	58	68
B 9-10	Estrogen		ER	-68	64	-41	-10	-13	-54	3	15	27	17	6	27	68	-3	47	6	109	-3
B 11-12	GATA		GATA	-47	-58	143	0	17	-54	8	6	37	-44	6	-54	-13	27	27	-3	27	-3
C 1-2	Glucocorticoid		GR	13	85	41	41	140	27	8	7	-54	6	27	68	78	-54	27	68	-34	58
C 3-4	Heat shock		HSF-1	-88	-78	51	102	58	-34	4	15	-44	17	17	-44	47	-34	37	-23	-3	37
C 5-6	Heavy metal		MTF-1	13	-6	20	102	99	-34	12	3	6	-54	78	-64	47	17	78	99	-23	78
C 7-8	Hedgehog		Gli	13	259	-30	30	-85	-44	6	5	27	27	17	-13	-64	27	37	17	78	-34
C 9-10	HNF4		HNF4	85	54	102	10	99	78	-1	14	27	-34	-13	37	37	47	27	37	78	68
C 11-12	Hypoxia		HIF-1α	-78	-58	112	30	17	17	10	4	-75	-54	-3	58	17	-13	-95	47	-75	99
D 1-2	Interferon regulation		IRF1	-6	75	-102	51	27	-85	18	14	-147	78	119	68	88	58	-54	-3	-44	37
D 3-4	Type 1 interferon		STAT1/STAT2	3	3	-10	41	17	-23	0	12	6	-44	-13	-23	-34	-13	-3	6	-85	-13
D 5-6	Interferon-r		STAT1	167	-58	-71	-71	58	-23	17	8	-75	78	-23	68	-44	17	47	17	109	17
D 7-8	KLF4		KLF4	44	-27	51	112	17	17	14	0	-23	-3	99	58	-13	-23	6	27	-44	47
D 9-10	Liver X		LXR	44	-68	-20	-41	-54	17	6	3	-44	-23	150	68	-23	-23	-3	6	47	27
D 11-12	MAPK/Erk		SRF/Elk-1	-6	-6	153	-20	37	27	19	6	-54	-13	37	-64	17	-3	58	-95	27	58
E 1-2	MAPK/Jnk		AP-1	-6	-37	-20	-10	6	78	3	5	17	-3	-3	6	-13	6	-64	17	27	17
E 3-4	MEF2		MEF2	-37	-27	30	-41	6	-13	5	8	-13	17	17	-95	78	37	88	-3	6	6
E 5-6	Myc		c-Myc	-27	-99	-10	-51	37	-13	199	6	181	-34	160	-13	58	99	68	99	-13	6
E 7-8	Nanog		Nanog	-58	-47	10	71	-44	78	8	3	-23	-13	68	37	-13	-44	-13	-3	17	58
E 9-10	Notch		RBP-Jk	-27	-99	10	61	109	47	12	1	-54	6	58	78	-75	27	-23	119	-54	-34
E 11-12	NFκB		NFκB	-58	-37	41	51	-44	58	1	5	6	-23	78	88	17	47	6	-13	-34	6
F 1-2	Oct4		Oct4	-27	23	92	51	-44	68	5	9	-44	-13	-23	27	-3	6	-13	-54	68	58
F 3-4	Pax6		Pax6	-27	44	112	-20	47	27	6	7	-75	-116	129	58	-64	-23	88	-23	27	47
F 5-6	PI3K/Akt		FOXO	3	64	10	71	-3	17	1	15	-3	58	119	78	-116	-44	47	129	37	6
F 7-8	PCK/Ca2+		NFAT	85	-17	20	-30	6	6	20	3	-44	47	99	99	47	-3	-44	140	-13	47
F 9-10	PPAR		PPAR	-27	23	71	51	99	-3	6	6	-85	-23	27	-54	-13	-34	-23	-34	109	6
F 11-12	Progesterone		PR	-17	95	0	133	17	6	10	-2	-3	-54	47	78	78	78	109	-34	-23	119
G 1-2	Retinoic acid		RAR	-27	-68	51	71	68	-64	1	14	-3	-13	27	78	-64	-13	47	-54	160	-23
G 3-4	Retinoid X		RXR	85	-6	-51	112	68	-44	12	0	-3	-64	37	88	47	-34	-54	27	68	58
G 5-6	Sox2		Sox2	-37	-17	0	92	-13	17	4	7	47	-44	17	78	-54	6	-13	-64	47	37
G 7-8	SP1		SP1	23	-6	61	-41	88	78	5	11	47	17	37	6	58	-34	68	68	17	99
G 9-10	STAT3		STAT3	54	-6	-30	0	27	-54	15	0	-95	-75	78	47	-54	-44	-85	99	37	88
G 11-12	TGFß		Smad2/3/4	64	13	82	112	78	37	1	14	-23	-13	160	37	-3	-13	37	17	-3	27
H 1-2	Vitamin D		VDR	-58	-27	41	41	-13	27	7	9	6	6	-34	129	-13	78	129	140	-13	17
H 3-4	Wnt		TCF/LEF	-58	23	-41	10	47	88	4	-1	-75	-34	-13	-34	-44	-23	6	6	47	140
H 5-6	Xenobiotic		AhR	-37	-27	20	20	-34	37	0	-2	-13	-23	119	-23	-95	47	-54	-23	58	-23
H 7-9				-6	-88	23	-61	61	92	37	-23	-23	8	6	9	-95	-23	-23	58	78	27	-3	47	-44	-23	88	6	27	-13	88
H 10-12	Negative control			-58	126	34	-30	71	-71	109	58	-13	14	1	25	-54	-23	37	119	47	58	6	171	-85	88	-44	-34	47	-3	6
Relative to CTR
				Inhibitor 1		Inhibitor 2		Inhibitor 3		Mimic 1		Mimic 2		Mimic 3
Conditions	Pathway		Transcription factor	1	2	1	2	1	2	1	2	1	2	1	2
A 1-2	Amino acid deprivation		ATF2/3/4	-0.0983607	-0.885246	-1.67213	-10.7213	-0.590164	-3.63934	-15.7377	6.29508	-6.68852	-3.63934	-2.65574	2.2623
A 3-4	Androgen		AR	-0.206897	-0.472906	-1.38916	2.21675	0.679803	-0.79803	-1.0936	-2.00985	-2.30542	1.59606	-1.0936	1.00493
A 5-6	Antioxidant response		Nrf1/ Nrf2	-4.37838	-3.40541	-3	-0.486486	-8.02703	-8.83784	6.89189	2.75676	-0.486486	-4.7027	-4.7027	-8.02703
A 7-8	ATF6		ATF6	-0.736196	-0.294479	-0.220859	-1.73006	-2.50307	-2.13497	-2.13497	0.110429	-2.87117	0.478528	0.846626	-0.220859
A 9-10	C/EBP		C/EBP	0	0.340909	2.25	-0.295455	2	0.613636	-0.295455	2.93182	1.31818	0.613636	0.840909	1.54545
A 11-12	cAMP/PKA		CREB	0	1.17647	8	2	4.35294	-1.52941	-7.52941	-8.82353	6.82353	2	17.6471	4.35294
B 1-2	Cell cycle		E2F	0.0277778	0.0277778	-2.63889	-0.0833333	1.30556	-1.77778	-0.361111	-1.22222	1.02778	0.166667	1.02778	-0.0833333
B 3-4	DNA damage		p53	0.9	0.45	8.7	-14.25	11.7	14.85	4.05	0.9	-5.1	8.7	0.9	-1.95
B 5-6	EGR1		EGR1	1.14085	1.69014	-4.90141	-1.43662	-0.971831	2.87324	-4.01408	0.253521	-3.59155	-0.971831	-3.59155	-0.549296
B 7-8	ER stress		CBF/NF-Y/YY1	0.311927	0.495413	0.862385	-0.990826	2.36697	-0.422018	0.311927	-1.55963	-1.37615	0.311927	1.06422	1.24771
B 9-10	Estrogen		ER	-0.147541	-0.737705	-1.32787	-0.836066	-0.295082	-1.32787	-3.34426	0.147541	-2.31148	-0.295082	-5.36066	0.147541
B 11-12	GATA		GATA	48	36	222	-264	36	-324	-78	162	162	-18	162	-18
C 1-2	Glucocorticoid		GR	0.138329	0.121037	-0.933718	0.103746	0.466859	1.17579	1.3487	-0.933718	0.466859	1.17579	-0.587896	1.00288
C 3-4	Heat shock		HSF-1	2.18182	8.18182	-24	9.27273	9.27273	-24	25.6364	-18.5455	20.1818	-12.5455	-1.63636	20.1818
C 5-6	Heavy metal		MTF-1	0.371134	0.0927835	0.185567	-1.6701	2.41237	-1.97938	1.45361	0.525773	2.41237	3.06186	-0.71134	2.41237
C 7-8	Hedgehog		Gli	0.251748	0.20979	1.13287	1.13287	0.713287	-0.545455	-2.68531	1.13287	1.55245	0.713287	3.27273	-1.42657
C 9-10	HNF4		HNF4	-0.0140187	0.196262	0.378505	-0.476636	-0.182243	0.518692	0.518692	0.658879	0.378505	0.518692	1.09346	0.953271
C 11-12	Hypoxia		HIF-1α	1.5	0.6	-11.25	-8.1	-0.45	8.7	2.55	-1.95	-14.25	7.05	-11.25	14.85
D 1-2	Interferon regulation		IRF1	-2.7	-2.1	22.05	-11.7	-17.85	-10.2	-13.2	-8.7	8.1	0.45	6.6	-5.55
D 3-4	Type 1 interferon		STAT1/STAT2	0	2.32258	1.16129	-8.51613	-2.51613	-4.45161	-6.58065	-2.51613	-0.580645	1.16129	-16.4516	-2.51613
D 5-6	Interferon-r		STAT1	51	24	-225	234	-69	204	-132	51	141	51	327	51
D 7-8	KLF4		KLF4	0.392523	0	-0.64486	-0.0841121	2.7757	1.62617	-0.364486	-0.64486	0.168224	0.757009	-1.23364	1.31776
D 9-10	Liver X		LXR	-0.295082	-0.147541	2.16393	1.13115	-7.37705	-3.34426	1.13115	1.13115	0.147541	-0.295082	-2.31148	-1.32787
D 11-12	MAPK/Erk		SRF/Elk-1	0.616216	0.194595	-1.75135	-0.421622	1.2	-2.07568	0.551351	-0.0972973	1.88108	-3.08108	0.875676	1.88108
E 1-2	MAPK/Jnk		AP-1	1.63636	2.72727	9.27273	-1.63636	-1.63636	3.27273	-7.09091	3.27273	-34.9091	9.27273	14.7273	9.27273
E 3-4	MEF2		MEF2	-0.365854	-0.585366	0.95122	-1.2439	-1.2439	6.95122	-5.70732	-2.70732	-6.43902	0.219512	-0.439024	-0.439024
E 5-6	Myc		c-Myc	-7.32515	-0.220859	-6.66258	1.25153	-5.88957	0.478528	-2.13497	-3.64417	-2.50307	-3.64417	0.478528	-0.220859
E 7-8	Nanog		Nanog	4.8	1.8	-13.8	-7.8	40.8	22.2	-7.8	-26.4	-7.8	-1.8	10.2	34.8
E 9-10	Notch		RBP-Jk	0.712871	0.0594059	-3.20792	0.356436	3.44554	4.63366	-4.45545	1.60396	-1.36634	7.06931	-3.20792	-2.0198
E 11-12	NFκB		NFκB	0.545455	2.72727	3.27273	-12.5455	42.5455	48	9.27273	25.6364	3.27273	-7.09091	-18.5455	3.27273
F 1-2	Oct4		Oct4	0.184049	0.331288	-1.61963	-0.478528	-0.846626	0.993865	-0.110429	0.220859	-0.478528	-1.98773	2.50307	2.13497
F 3-4	Pax6		Pax6	0.196721	0.229508	-2.45902	-3.80328	4.22951	1.90164	-2.09836	-0.754098	2.88525	-0.754098	0.885246	1.54098
F 5-6	PI3K/Akt		FOXO	0.037037	0.555556	-0.111111	2.14815	4.40741	2.88889	-4.2963	-1.62963	1.74074	4.77778	1.37037	0.222222
F 7-8	PCK/Ca2+		NFAT	1.71429	0.257143	-3.77143	4.02857	8.48571	8.48571	4.02857	-0.257143	-3.77143	12	-1.11429	4.02857
F 9-10	PPAR		PPAR	0.168224	0.168224	-2.38318	-0.64486	0.757009	-1.51402	-0.364486	-0.953271	-0.64486	-0.953271	3.05607	0.168224
F 11-12	Progesterone		PR	0.25641	-0.0512821	-0.0769231	-1.38462	1.20513	2	2	2	2.79487	-0.871795	-0.589744	3.05128
G 1-2	Retinoic acid		RAR	0.193548	2.70968	-0.580645	-2.51613	5.22581	15.0968	-12.3871	-2.51613	9.09677	-10.4516	30.9677	-4.45161
G 3-4	Retinoid X		RXR	0.439024	0	-0.109756	-2.34146	1.35366	3.21951	1.71951	-1.2439	-1.97561	0.987805	2.4878	2.12195
G 5-6	Sox2		Sox2	0.571429	1	6.71429	-6.28571	2.42857	11.1429	-7.71429	0.857143	-1.85714	-9.14286	6.71429	5.28571
G 7-8	SP1		SP1	0.147783	0.325123	1.38916	0.502463	1.0936	0.17734	1.71429	-1.00493	2.00985	2.00985	0.502463	2.92611
G 9-10	STAT3		STAT3	-10	0	63.3333	50	-52	-31.3333	36	29.3333	56.6667	-66	-24.6667	-58.6667
G 11-12	TGFß		Smad2/3/4	0.015544	0.217617	-0.357513	-0.202073	2.48705	0.57513	-0.0466321	-0.202073	0.57513	0.264249	-0.0466321	0.419689
H 1-2	Vitamin D		VDR	3.81818	4.90909	3.27273	3.27273	-18.5455	70.3636	-7.09091	42.5455	70.3636	76.3636	-7.09091	9.27273
H 3-4	Wnt		TCF/LEF	0.347826	-0.0869565	-6.52174	-2.95652	-1.13043	-2.95652	-3.82609	-2	0.521739	0.521739	4.08696	12.1739
H 5-6	Xenobiotic		AhR	0	0.571429	3.71429	6.57143	-34	6.57143	27.1429	-13.4286	15.4286	6.57143	-16.5714	6.57143

## Sheet: Firefly (2)
				Control 1		Control 2		Control 3		Inhibitor 1		Inhibitor 2		Inhibitor 3		Mimic 1		Mimic 2		Mimic 3
Conditions	Pathway		Transcription factor	1	2	1	2	1	2	1	2	1	2	1	2	1	2	1	2	1	2
A 1-2	Amino acid deprivation		ATF2/3/4	34			0	6		1	9	17	109	6	37	160		68	37	27
A 3-4	Androgen		AR				82			7	16	47			27	37	68	78		37
A 5-6	Antioxidant response		Nrf1/ Nrf2	34			51		17	54	42	37	6	99	109			6	58	58	99
A 7-8	ATF6		ATF6	3	13					20	8	6	47	68	58	58		78			6
A 9-10	C/EBP		C/EBP	85	-27	30	92	6	78	0	15	99		88	27		129	58	27	37	68
A 11-12	cAMP/PKA		CREB		23	41	51		6	0	10	68	17	37				58	17	150	37
B 1-2	Cell cycle		E2F	44	-37	82	133			1	1			47				37	6	37
B 3-4	DNA damage		p53		13	102			27	6	3	58		78	99	27	6		58	6
B 5-6	EGR1		EGR1		54	61	10	17	58	27	40				68		6
B 7-8	ER stress		CBF/NF-Y/YY1	13	34		205	27	68	17	27	47		129		17			17	58	68
B 9-10	Estrogen		ER		64					3	15	27	17	6	27	68		47	6	109
B 11-12	GATA		GATA			143	0	17		8	6	37		6			27	27		27
C 1-2	Glucocorticoid		GR	13	85	41	41	140	27	8	7		6	27	68	78		27	68		58
C 3-4	Heat shock		HSF-1			51	102	58		4	15		17	17		47		37			37
C 5-6	Heavy metal		MTF-1	13		20	102	99		12	3	6		78	-64	47	17	78	99		78
C 7-8	Hedgehog		Gli	13	259		30			6	5	27	27	17			27	37	17	78
C 9-10	HNF4		HNF4	85	54	102	10	99	78		14	27			37	37	47	27	37	78	68
C 11-12	Hypoxia		HIF-1α			112	30	17	17	10	4				58	17			47		99
D 1-2	Interferon regulation		IRF1		75		51	27		18	14		78	119	68	88	58				37
D 3-4	Type 1 interferon		STAT1/STAT2	3	3		41	17		0	12	6							6
D 5-6	Interferon-r		STAT1	167				58		17	8		78		68		17	47	17	109	17
D 7-8	KLF4		KLF4	44		51	112	17	17	14	0			99	58			6	27		47
D 9-10	Liver X		LXR	44					17	6	3			150	68				6	47	27
D 11-12	MAPK/Erk		SRF/Elk-1			153		37	27	19	6			37		17		58		27	58
E 1-2	MAPK/Jnk		AP-1					6	78	3	5	17			6		6		17	27	17
E 3-4	MEF2		MEF2			30		6		5	8		17	17		78	37	88		6	6
E 5-6	Myc		c-Myc					37		199	6	181		160		58	99	68	99		6
E 7-8	Nanog		Nanog			10	71		78	8	3			68	37					17	58
E 9-10	Notch		RBP-Jk			10	61	109	47	6	12			78	58		27		119
E 11-12	NFκB		NFκB			41	51		58	1	5	6		78	88	17	47	6			6
F 1-2	Oct4		Oct4		23	92	51		68	5	9				27		6			68	58
F 3-4	Pax6		Pax6		44	112		47	27	6	7			129	58			88		27	47
F 5-6	PI3K/Akt		FOXO	3	64	10	71		17	1	15		58	119	78			47	129	37	6
F 7-8	PCK/Ca2+		NFAT	85		20		6	6	20	3		47	99	99	47			140		47
F 9-10	PPAR		PPAR		23	71	51	99		6	6			27						109	6
F 11-12	Progesterone		PR		95	0	133	17	6	10				47	78	78	78	109			119
G 1-2	Retinoic acid		RAR			51	71	68		1	14			27	78			47		160
G 3-4	Retinoid X		RXR	85			112	68		12	0			37	88	47			27	68	58
G 5-6	Sox2		Sox2			0	92		17	4	7	47		17	78		6			47	37
G 7-8	SP1		SP1	23		61		88	78	5	11	47	17	37	6	58		68	68	17	99
G 9-10	STAT3		STAT3	54			0	27		15	0			78	47				99	37	88
G 11-12	TGFß		Smad2/3/4	64	13	82	112	78	37	1	14			160	37			37	17		27
H 1-2	Vitamin D		VDR			41	41		27	7	9	6	6		129		78	129	140		17
H 3-4	Wnt		TCF/LEF		23		10	47	88	4								6	6	47	140
H 5-6	Xenobiotic		AhR		-27	20	20		37	0				119			47			58
H 7-9				-6	-88	23	-61	61	92	37	-23	-23	8	6	9	-95	-23	-23	58	78	27	-3	47	-44	-23	88	6	27	-13	88
H 10-12	Negative control			-58	126	34	-30	71	-71	109	58	-13	14	1	25	-54	-23	37	119	47	58	6	171	-85	88	-44	-34	47	-3	6
Relative to CTR
				Inhibitor 1		Inhibitor 2		Inhibitor 3		Mimic 1		Mimic 2		Mimic 3
Conditions	Pathway		Transcription factor	1	2	1	2	1	2	1	2	1	2	1	2
A 1-2	Amino acid deprivation		ATF2/3/4	0.075	0.675	1.275	8.175	0.45	2.775	12	0	5.1	2.775	2.025	0
A 3-4	Androgen		AR	0.0853659	0.195122	0.573171	0	0	0.329268	0.45122	0.829268	0.95122	0	0.45122	0
A 5-6	Antioxidant response		Nrf1/ Nrf2	1.58824	1.23529	1.08824	0.176471	2.91176	3.20588	0	0	0.176471	1.70588	1.70588	2.91176
A 7-8	ATF6		ATF6	2.5	1	0.75	5.875	8.5	7.25	7.25	0	9.75	0	0	0.75
A 9-10	C/EBP		C/EBP	0	0.340909	2.25	0	2	0.613636	0	2.93182	1.31818	0.613636	0.840909	1.54545
A 11-12	cAMP/PKA		CREB	0	0.330579	2.24793	0.561983	1.22314	0	0	0	1.91736	0.561983	4.95868	1.22314
B 1-2	Cell cycle		E2F	0.018018	0.018018	0	0	0.846847	0	0	0	0.666667	0.108108	0.666667	0
B 3-4	DNA damage		p53	0.126761	0.0633803	1.22535	0	1.64789	2.09155	0.570423	0.126761	0	1.22535	0.126761	0
B 5-6	EGR1		EGR1	0.675	1	0	0	0	1.7	0	0.15	0	0	0	0
B 7-8	ER stress		CBF/NF-Y/YY1	0.244957	0.389049	0.677233	0	1.85879	0	0.244957	0	0	0.244957	0.835735	0.979827
B 9-10	Estrogen		ER	0.046875	0.234375	0.421875	0.265625	0.09375	0.421875	1.0625	0	0.734375	0.09375	1.70312	0
B 11-12	GATA		GATA	0.15	0.1125	0.69375	0	0.1125	0	0	0.50625	0.50625	0	0.50625	0
C 1-2	Glucocorticoid		GR	0.138329	0.121037	0	0.103746	0.466859	1.17579	1.3487	0	0.466859	1.17579	0	1.00288
C 3-4	Heat shock		HSF-1	0.056872	0.21327	0	0.241706	0.241706	0	0.668246	0	0.526066	0	0	0.526066
C 5-6	Heavy metal		MTF-1	0.205128	0.0512821	0.102564	0	1.33333	-1.09402	0.803419	0.290598	1.33333	1.69231	0	1.33333
C 7-8	Hedgehog		Gli	0.0596026	0.0496689	0.268212	0.268212	0.168874	0	0	0.268212	0.36755	0.168874	0.774834	0
C 9-10	HNF4		HNF4	0	0.196262	0.378505	0	0	0.518692	0.518692	0.658879	0.378505	0.518692	1.09346	0.953271
C 11-12	Hypoxia		HIF-1α	0.227273	0.0909091	0	0	0	1.31818	0.386364	0	0	1.06818	0	2.25
D 1-2	Interferon regulation		IRF1	0.352941	0.27451	0	1.52941	2.33333	1.33333	1.72549	1.13725	0	0	0	0.72549
D 3-4	Type 1 interferon		STAT1/STAT2	0	0.75	0.375	0	0	0	0	0	0	0.375	0	0
D 5-6	Interferon-r		STAT1	0.151111	0.0711111	0	0.693333	0	0.604444	0	0.151111	0.417778	0.151111	0.968889	0.151111
D 7-8	KLF4		KLF4	0.290456	0	0	0	2.05394	1.20332	0	0	0.124481	0.560166	0	0.975104
D 9-10	Liver X		LXR	0.196721	0.0983607	0	0	4.91803	2.22951	0	0	0	0.196721	1.54098	0.885246
D 11-12	MAPK/Erk		SRF/Elk-1	0.262673	0.0829493	0	0	0.511521	0	0.235023	0	0.801843	0	0.373272	0.801843
E 1-2	MAPK/Jnk		AP-1	0.0714286	0.119048	0.404762	0	0	0.142857	0	0.142857	0	0.404762	0.642857	0.404762
E 3-4	MEF2		MEF2	0.277778	0.444444	0	0.944444	0.944444	0	4.33333	2.05556	4.88889	0	0.333333	0.333333
E 5-6	Myc		c-Myc	5.37838	0.162162	4.89189	0	4.32432	0	1.56757	2.67568	1.83784	2.67568	0	0.162162
E 7-8	Nanog		Nanog	0.150943	0.0566038	0	0	1.28302	0.698113	0	0	0	0	0.320755	1.09434
E 9-10	Notch		RBP-Jk	0.105727	0.211454	0	0	1.37445	1.02203	0	0.475771	0	2.09692	0	0
E 11-12	NFκB		NFκB	0.02	0.1	0.12	0	1.56	1.76	0.34	0.94	0.12	0	0	0.12
F 1-2	Oct4		Oct4	0.0854701	0.153846	0	0	0	0.461538	0	0.102564	0	0	1.16239	0.991453
F 3-4	Pax6		Pax6	0.104348	0.121739	0	0	2.24348	1.0087	0	0	1.53043	0	0.469565	0.817391
F 5-6	PI3K/Akt		FOXO	0.030303	0.454545	0	1.75758	3.60606	2.36364	0	0	1.42424	3.90909	1.12121	0.181818
F 7-8	PCK/Ca2+		NFAT	0.683761	0.102564	0	1.60684	3.38462	3.38462	1.60684	0	0	4.78632	0	1.60684
F 9-10	PPAR		PPAR	0.0983607	0.0983607	0	0	0.442623	0	0	0	0	0	1.78689	0.0983607
F 11-12	Progesterone		PR	0.199203	0	0	0	0.936255	1.55378	1.55378	1.55378	2.17131	0	0	2.37052
G 1-2	Retinoic acid		RAR	0.0157895	0.221053	0	0	0.426316	1.23158	0	0	0.742105	0	2.52632	0
G 3-4	Retinoid X		RXR	0.135849	0	0	0	0.418868	0.996226	0.532075	0	0	0.30566	0.769811	0.656604
G 5-6	Sox2		Sox2	0.110092	0.192661	1.29358	0	0.46789	2.14679	0	0.165138	0	0	1.29358	1.01835
G 7-8	SP1		SP1	0.08	0.176	0.752	0.272	0.592	0.096	0.928	0	1.088	1.088	0.272	1.584
G 9-10	STAT3		STAT3	0.555556	0	0	0	2.88889	1.74074	0	0	0	3.66667	1.37037	3.25926
G 11-12	TGFß		Smad2/3/4	0.015544	0.217617	0	0	2.48705	0.57513	0	0	0.57513	0.264249	0	0.419689
H 1-2	Vitamin D		VDR	0.192661	0.247706	0.165138	0.165138	0	3.55046	0	2.14679	3.55046	3.85321	0	0.46789
H 3-4	Wnt		TCF/LEF	0.0952381	0	0	0	0	0	0	0	0.142857	0.142857	1.11905	3.33333
H 5-6	Xenobiotic		AhR	0	0	0	0	9.52	0	0	3.76	0	0	4.64	0

## Sheet: Ranilla (2)
				Control 1		Control 2		Control 3		Inhibitor 1		Inhibitor 2		Inhibitor 3		Mimic 1		Mimic 2		Mimic 3
Conditions	Pathway		Transcription factor	1	2	1	2	1	2	1	2	1	2	1	2	1	2	1	2	1	2
A 1-2	Amino acid deprivation		ATF2/3/4	34			0	6		1	9	17	109	6	37	160		68	37	27
A 3-4	Androgen		AR				82			7	16	47			27	37	68	78		37
A 5-6	Antioxidant response		Nrf1/ Nrf2	34		34			17	54	42	37	6	99	109			6	58	58	99
A 7-8	ATF6		ATF6	3	13					20	8	6	47	68	58	58		78			6
A 9-10	C/EBP		C/EBP	85		30	92	6	78	0	15	99		88	27	-13	129	58	27	37	68
A 11-12	cAMP/PKA		CREB		23	41	51		6	0	10	68	17	37				58	17	150	37
B 1-2	Cell cycle		E2F	44		82	133		17	1	1			47	-64			37	6	37
B 3-4	DNA damage		p53		13	102	-41		27	6	3	58		78	99	27	6		58	6
B 5-6	EGR1		EGR1		54	61	10	17	58	27	40				68		6
B 7-8	ER stress		CBF/NF-Y/YY1	13	34		205	27	68	17	27	47		129		17			17	58	68
B 9-10	Estrogen		ER		64					3	15	27	17	6	27	68		47	6	109
B 11-12	GATA		GATA			143	0	17		8	6	37		6			27	27		27
C 1-2	Glucocorticoid		GR	13	85	41	41	140	27	8	7		6	27	68	78		27	68		58
C 3-4	Heat shock		HSF-1			51	102	58		4	15		17	17		47		37			37
C 5-6	Heavy metal		MTF-1	13		20	102	99		12	3	6		78		47	17	78	99		78
C 7-8	Hedgehog		Gli	13	259		30			6	5	27	27	17			27	37	17	78
C 9-10	HNF4		HNF4	85	54	102	10	99	78		14	27			37	37	47	27	37	78	68
C 11-12	Hypoxia		HIF-1α			112	30	17	17	10	4				58	17			47		99
D 1-2	Interferon regulation		IRF1		75		51	27		18	14		78	119	68	88	58			-44	37
D 3-4	Type 1 interferon		STAT1/STAT2	3	3		41	17		0	12	6							6
D 5-6	Interferon-r		STAT1	167	-58			58		17	8		78		68		17	47	17	109	17
D 7-8	KLF4		KLF4	44		51	112	17	17	14	0			99	58			6	27		47
D 9-10	Liver X		LXR	44					17	6	3			150	68				6	47	27
D 11-12	MAPK/Erk		SRF/Elk-1			153		37	27	19	6			37		17		58		27	58
E 1-2	MAPK/Jnk		AP-1					6	78	3	5	17			6		6		17	27	17
E 3-4	MEF2		MEF2			30		6		5	8		17	17		78	37	88		6	6
E 5-6	Myc		c-Myc					37		199	6	181		160		58	99	68	99		6
E 7-8	Nanog		Nanog			10	71		78	8	3			68	37					17	58
E 9-10	Notch		RBP-Jk			10	61	109	47	12	1		6	58	78		27		119
E 11-12	NFκB		NFκB			41	51		58	1	5	6		78	88	17	47	6			6
F 1-2	Oct4		Oct4		23	92	51		68	5	9				27		6			68	58
F 3-4	Pax6		Pax6		44	112		47	27	6	7			129	58			88		27	47
F 5-6	PI3K/Akt		FOXO	3	64	10	71		17	1	15		58	119	78			47	129	37	6
F 7-8	PCK/Ca2+		NFAT	85		20		6	6	20	3		47	99	99	47			140		47
F 9-10	PPAR		PPAR		23	71	51	99		6	6			27						109	6
F 11-12	Progesterone		PR		95	0	133	17	6	10				47	78	78	78	109	-34		119
G 1-2	Retinoic acid		RAR			51	71	68		1	14			27	78			47		160
G 3-4	Retinoid X		RXR	85			112	68		12	0			37	88	47			27	68	58
G 5-6	Sox2		Sox2			0	92		17	4	7	47		17	78		6			47	37
G 7-8	SP1		SP1	23		61		88	78	5	11	47	17	37	6	58		68	68	17	99
G 9-10	STAT3		STAT3	54			0	27		15	0			78	47				99	37	88
G 11-12	TGFß		Smad2/3/4	64	13	82	112	78	37	1	14			160	37	-3		37	17		27
H 1-2	Vitamin D		VDR			41	41		27	7	9	6	6		129		78	129	140		17
H 3-4	Wnt		TCF/LEF		23		10	47	88	4								6	6	47	140
H 5-6	Xenobiotic		3			20	20		37	0				119			47			58
H 7-9				-6	-88	23	-61	61	92	37	-23	-23	8	6	9	-95	-23	-23	58	78	27	-3	47	-44	-23	88	6	27	-13	88
H 10-12	Negative control			-58	126	34	-30	71	-71	109	58	-13	14	1	25	-54	-23	37	119	47	58	6	171	-85	88	-44	-34	47	-3	6
Relative to CTR
				Inhibitor 1		Inhibitor 2		Inhibitor 3		Mimic 1		Mimic 2		Mimic 3
Conditions	Pathway		Transcription factor	1	2	1	2	1	2	1	2	1	2	1	2
A 1-2	Amino acid deprivation		ATF2/3/4	0.075	0.675	1.275	8.175	0.45	2.775	12	0	5.1	2.775	2.025	0
A 3-4	Androgen		AR	0.0853659	0.195122	0.573171	0	0	0.329268	0.45122	0.829268	0.95122	0	0.45122	0
A 5-6	Antioxidant response		Nrf1/ Nrf2	1.90588	1.48235	1.30588	0.211765	3.49412	3.84706	0	0	0.211765	2.04706	2.04706	3.49412
A 7-8	ATF6		ATF6	2.5	1	0.75	5.875	8.5	7.25	7.25	0	9.75	0	0	0.75
A 9-10	C/EBP		C/EBP	0	0.257732	1.70103	0	1.51203	0.463918	-0.223368	2.21649	0.996564	0.463918	0.635739	1.16838
A 11-12	cAMP/PKA		CREB	0	0.330579	2.24793	0.561983	1.22314	0	0	0	1.91736	0.561983	4.95868	1.22314
B 1-2	Cell cycle		E2F	0.0144928	0.0144928	0	0	0.681159	-0.927536	0	0	0.536232	0.0869565	0.536232	0
B 3-4	DNA damage		p53	0.237624	0.118812	2.29703	0	3.08911	3.92079	1.06931	0.237624	0	2.29703	0.237624	0
B 5-6	EGR1		EGR1	0.675	1	0	0	0	1.7	0	0.15	0	0	0	0
B 7-8	ER stress		CBF/NF-Y/YY1	0.244957	0.389049	0.677233	0	1.85879	0	0.244957	0	0	0.244957	0.835735	0.979827
B 9-10	Estrogen		ER	0.046875	0.234375	0.421875	0.265625	0.09375	0.421875	1.0625	0	0.734375	0.09375	1.70312	0
B 11-12	GATA		GATA	0.15	0.1125	0.69375	0	0.1125	0	0	0.50625	0.50625	0	0.50625	0
C 1-2	Glucocorticoid		GR	0.138329	0.121037	0	0.103746	0.466859	1.17579	1.3487	0	0.466859	1.17579	0	1.00288
C 3-4	Heat shock		HSF-1	0.056872	0.21327	0	0.241706	0.241706	0	0.668246	0	0.526066	0	0	0.526066
C 5-6	Heavy metal		MTF-1	0.205128	0.0512821	0.102564	0	1.33333	0	0.803419	0.290598	1.33333	1.69231	0	1.33333
C 7-8	Hedgehog		Gli	0.0596026	0.0496689	0.268212	0.268212	0.168874	0	0	0.268212	0.36755	0.168874	0.774834	0
C 9-10	HNF4		HNF4	0	0.196262	0.378505	0	0	0.518692	0.518692	0.658879	0.378505	0.518692	1.09346	0.953271
C 11-12	Hypoxia		HIF-1α	0.227273	0.0909091	0	0	0	1.31818	0.386364	0	0	1.06818	0	2.25
D 1-2	Interferon regulation		IRF1	0.352941	0.27451	0	1.52941	2.33333	1.33333	1.72549	1.13725	0	0	-0.862745	0.72549
D 3-4	Type 1 interferon		STAT1/STAT2	0	0.75	0.375	0	0	0	0	0	0	0.375	0	0
D 5-6	Interferon-r		STAT1	0.305389	0.143713	0	1.4012	0	1.22156	0	0.305389	0.844311	0.305389	1.95808	0.305389
D 7-8	KLF4		KLF4	0.290456	0	0	0	2.05394	1.20332	0	0	0.124481	0.560166	0	0.975104
D 9-10	Liver X		LXR	0.196721	0.0983607	0	0	4.91803	2.22951	0	0	0	0.196721	1.54098	0.885246
D 11-12	MAPK/Erk		SRF/Elk-1	0.262673	0.0829493	0	0	0.511521	0	0.235023	0	0.801843	0	0.373272	0.801843
E 1-2	MAPK/Jnk		AP-1	0.0714286	0.119048	0.404762	0	0	0.142857	0	0.142857	0	0.404762	0.642857	0.404762
E 3-4	MEF2		MEF2	0.277778	0.444444	0	0.944444	0.944444	0	4.33333	2.05556	4.88889	0	0.333333	0.333333
E 5-6	Myc		c-Myc	5.37838	0.162162	4.89189	0	4.32432	0	1.56757	2.67568	1.83784	2.67568	0	0.162162
E 7-8	Nanog		Nanog	0.150943	0.0566038	0	0	1.28302	0.698113	0	0	0	0	0.320755	1.09434
E 9-10	Notch		RBP-Jk	0.211454	0.0176211	0	0.105727	1.02203	1.37445	0	0.475771	0	2.09692	0	0
E 11-12	NFκB		NFκB	0.02	0.1	0.12	0	1.56	1.76	0.34	0.94	0.12	0	0	0.12
F 1-2	Oct4		Oct4	0.0854701	0.153846	0	0	0	0.461538	0	0.102564	0	0	1.16239	0.991453
F 3-4	Pax6		Pax6	0.104348	0.121739	0	0	2.24348	1.0087	0	0	1.53043	0	0.469565	0.817391
F 5-6	PI3K/Akt		FOXO	0.030303	0.454545	0	1.75758	3.60606	2.36364	0	0	1.42424	3.90909	1.12121	0.181818
F 7-8	PCK/Ca2+		NFAT	0.683761	0.102564	0	1.60684	3.38462	3.38462	1.60684	0	0	4.78632	0	1.60684
F 9-10	PPAR		PPAR	0.0983607	0.0983607	0	0	0.442623	0	0	0	0	0	1.78689	0.0983607
F 11-12	Progesterone		PR	0.199203	0	0	0	0.936255	1.55378	1.55378	1.55378	2.17131	-0.677291	0	2.37052
G 1-2	Retinoic acid		RAR	0.0157895	0.221053	0	0	0.426316	1.23158	0	0	0.742105	0	2.52632	0
G 3-4	Retinoid X		RXR	0.135849	0	0	0	0.418868	0.996226	0.532075	0	0	0.30566	0.769811	0.656604
G 5-6	Sox2		Sox2	0.110092	0.192661	1.29358	0	0.46789	2.14679	0	0.165138	0	0	1.29358	1.01835
G 7-8	SP1		SP1	0.08	0.176	0.752	0.272	0.592	0.096	0.928	0	1.088	1.088	0.272	1.584
G 9-10	STAT3		STAT3	0.555556	0	0	0	2.88889	1.74074	0	0	0	3.66667	1.37037	3.25926
G 11-12	TGFß		Smad2/3/4	0.015544	0.217617	0	0	2.48705	0.57513	-0.0466321	0	0.57513	0.264249	0	0.419689
H 1-2	Vitamin D		VDR	0.192661	0.247706	0.165138	0.165138	0	3.55046	0	2.14679	3.55046	3.85321	0	0.46789
H 3-4	Wnt		TCF/LEF	0.0952381	0	0	0	0	0	0	0	0.142857	0.142857	1.11905	3.33333
H 5-6	Xenobiotic		AhR	0	0	0	0	4.63636	0	0	1.83117	0	0	2.25974	0
			Transcription factor	1	2	1	2	1	2	1	2	1	2	1	2
			ATF2/3/4	0.075	0.675	1.275	8.175	0.45	2.775	12	0	5.1	2.775	2.025	0
			AR	0.0853659	0.195122	0.573171	0	0	0.329268	0.45122	0.829268	0.95122	0	0.45122	0
			Nrf1/ Nrf2	1.90588	1.48235	1.30588	0.211765	3.49412	3.84706	0	0	0.211765	2.04706	2.04706	3.49412
			ATF6	2.5	1	0.75	5.875	8.5	7.25	7.25	0	9.75	0	0	0.75
			C/EBP	0	0.257732	1.70103	0	1.51203	0.463918	-0.223368	2.21649	0.996564	0.463918	0.635739	1.16838
			CREB	0	0.330579	2.24793	0.561983	1.22314	0	0	0	1.91736	0.561983	4.95868	1.22314
			E2F	0.0144928	0.0144928	0	0	0.681159	-0.927536	0	0	0.536232	0.0869565	0.536232	0
			p53	0.237624	0.118812	2.29703	0	3.08911	3.92079	1.06931	0.237624	0	2.29703	0.237624	0
			EGR1	0.675	1	0	0	0	1.7	0	0.15	0	0	0	0
			CBF/NF-Y/YY1	0.244957	0.389049	0.677233	0	1.85879	0	0.244957	0	0	0.244957	0.835735	0.979827
			ER	0.046875	0.234375	0.421875	0.265625	0.09375	0.421875	1.0625	0	0.734375	0.09375	1.70312	0
			GATA	0.15	0.1125	0.69375	0	0.1125	0	0	0.50625	0.50625	0	0.50625	0
			GR	0.138329	0.121037	0	0.103746	0.466859	1.17579	1.3487	0	0.466859	1.17579	0	1.00288
			HSF-1	0.056872	0.21327	0	0.241706	0.241706	0	0.668246	0	0.526066	0	0	0.526066
			MTF-1	0.205128	0.0512821	0.102564	0	1.33333	0	0.803419	0.290598	1.33333	1.69231	0	1.33333
			Gli	0.0596026	0.0496689	0.268212	0.268212	0.168874	0	0	0.268212	0.36755	0.168874	0.774834	0
			HNF4	0	0.196262	0.378505	0	0	0.518692	0.518692	0.658879	0.378505	0.518692	1.09346	0.953271
			HIF-1α	0.227273	0.0909091	0	0	0	1.31818	0.386364	0	0	1.06818	0	2.25
			IRF1	0.352941	0.27451	0	1.52941	2.33333	1.33333	1.72549	1.13725	0	0	-0.862745	0.72549
			STAT1/STAT2	0	0.75	0.375	0	0	0	0	0	0	0.375	0	0
			STAT1	0.305389	0.143713	0	1.4012	0	1.22156	0	0.305389	0.844311	0.305389	1.95808	0.305389
			KLF4	0.290456	0	0	0	2.05394	1.20332	0	0	0.124481	0.560166	0	0.975104
			LXR	0.196721	0.0983607	0	0	4.91803	2.22951	0	0	0	0.196721	1.54098	0.885246
			SRF/Elk-1	0.262673	0.0829493	0	0	0.511521	0	0.235023	0	0.801843	0	0.373272	0.801843
			AP-1	0.0714286	0.119048	0.404762	0	0	0.142857	0	0.142857	0	0.404762	0.642857	0.404762
			MEF2	0.277778	0.444444	0	0.944444	0.944444	0	4.33333	2.05556	4.88889	0	0.333333	0.333333
			c-Myc	5.37838	0.162162	4.89189	0	4.32432	0	1.56757	2.67568	1.83784	2.67568	0	0.162162
			Nanog	0.150943	0.0566038	0	0	1.28302	0.698113	0	0	0	0	0.320755	1.09434
			RBP-Jk	0.211454	0.0176211	0	0.105727	1.02203	1.37445	0	0.475771	0	2.09692	0	0
			NFκB	0.02	0.1	0.12	0	1.56	1.76	0.34	0.94	0.12	0	0	0.12
			2004-10-01	0.0854701	0.153846	0	0	0	0.461538	0	0.102564	0	0	1.16239	0.991453
			Pax6	0.104348	0.121739	0	0	2.24348	1.0087	0	0	1.53043	0	0.469565	0.817391
			FOXO	0.030303	0.454545	0	1.75758	3.60606	2.36364	0	0	1.42424	3.90909	1.12121	0.181818
			NFAT	0.683761	0.102564	0	1.60684	3.38462	3.38462	1.60684	0	0	4.78632	0	1.60684
			PPAR	0.0983607	0.0983607	0	0	0.442623	0	0	0	0	0	1.78689	0.0983607
			PR	0.199203	0	0	0	0.936255	1.55378	1.55378	1.55378	2.17131	-0.677291	0	2.37052
			RAR	0.0157895	0.221053	0	0	0.426316	1.23158	0	0	0.742105	0	2.52632	0
			RXR	0.135849	0	0	0	0.418868	0.996226	0.532075	0	0	0.30566	0.769811	0.656604
			Sox2	0.110092	0.192661	1.29358	0	0.46789	2.14679	0	0.165138	0	0	1.29358	1.01835
			SP1	0.08	0.176	0.752	0.272	0.592	0.096	0.928	0	1.088	1.088	0.272	1.584
			STAT3	0.555556	0	0	0	2.88889	1.74074	0	0	0	3.66667	1.37037	3.25926
			Smad2/3/4	0.015544	0.217617	0	0	2.48705	0.57513	-0.0466321	0	0.57513	0.264249	0	0.419689
			VDR	0.192661	0.247706	0.165138	0.165138	0	3.55046	0	2.14679	3.55046	3.85321	0	0.46789
			TCF/LEF	0.0952381	0	0	0	0	0	0	0	0.142857	0.142857	1.11905	3.33333
			AhR	0	0	0	0	4.63636	0	0	1.83117	0	0	2.25974	0

## Sheet: Firefly_Together
	Inhibitor MiR-145 5p							Mimic MiR-145 5p								Inhibitor	Mimic	Ratio
ATGRrf1/	-0.0983607	-0.885246	-1.67213	-10.7213	-0.590164	-3.63934		-15.7377	6.29508	-6.68852	-3.63934	-2.65574	2.2623		ATGRrf1/	-17.6066	-20.1639	0.873171
GR	-0.0983607	-0.885246	-1.67213	-10.7213	-0.590164	-3.63934		-15.7377	6.29508	-6.68852	-3.63934	-2.65574	2.2623		GR	-17.6066	-20.1639	0.873171
Rrf1/ Nrf2	-0.206897	-0.472906	-1.38916	2.21675	0.679803	-0.79803		-1.0936	-2.00985	-2.30542	1.59606	-1.0936	1.00493		Rrf1/ Nrf2	0.0295566	-3.90148	-0.00757576
ATF6	29.4545	22.9091	20.1818	3.27273	54	59.4545		-46.3636	-18.5455	3.27273	31.6364	31.6364	54		ATF6	189.273	55.6364	3.40196
C/EBP	-0.736196	-0.294479	-0.220859	-1.73006	-2.50307	-2.13497		-2.13497	0.110429	-2.87117	0.478528	0.846626	-0.220859		C/EBP	-7.61963	-3.79141	2.00971
CREB3L3	0	0.340909	2.25	-0.295455	2	0.613636		-0.295455	2.93182	1.31818	0.613636	0.840909	1.54545		CREB3L3	4.90909	6.95455	0.705882
E2F	0	1.17647	8	2	4.35294	-1.52941		-7.52941	-8.82353	6.82353	2	17.6471	4.35294		E2F	14	14.4706	0.96748
p53	0.0277778	0.0277778	-2.63889	-0.0833333	1.30556	-1.77778		-0.361111	-1.22222	1.02778	0.166667	1.02778	-0.0833333		p53	-3.13889	0.555556	-5.65
EGR1	0.9	0.45	8.7	-14.25	11.7	14.85		4.05	0.9	-5.1	8.7	0.9	-1.95		EGR1	22.35	7.5	2.98
CBF/NF-Y/YY1	1.14085	1.69014	-4.90141	-1.43662	-0.971831	2.87324		-4.01408	0.253521	-3.59155	-0.971831	-3.59155	-0.549296		CBF/NF-Y/YY1	-1.60563	-12.4648	0.128814
ER	0.311927	0.495413	0.862385	-0.990826	2.36697	-0.422018		0.311927	-1.55963	-1.37615	0.311927	1.06422	1.24771		ER	2.62385	0	#DIV/0!
GATA	-0.147541	-0.737705	-1.32787	-0.836066	-0.295082	-1.32787		-3.34426	0.147541	-2.31148	-0.295082	-5.36066	0.147541		GATA	-4.67213	-11.0164	0.424107
GR	48	36	222	-264	36	-324		-78	162	162	-18	162	-18		GR	-246	372	-0.66129
HSF-1	0.138329	0.121037	-0.933718	0.103746	0.466859	1.17579		1.3487	-0.933718	0.466859	1.17579	-0.587896	1.00288		HSF-1	1.07205	2.47262	0.433566
MTF-1	2.18182	8.18182	-24	9.27273	9.27273	-24		25.6364	-18.5455	20.1818	-12.5455	-1.63636	20.1818		MTF-1	-19.0909	33.2727	-0.57377
Gli	0.371134	0.0927835	0.185567	-1.6701	2.41237	-1.97938		1.45361	0.525773	2.41237	3.06186	-0.71134	2.41237		Gli	-0.587629	9.15464	-0.0641892
HNF4	0.251748	0.20979	1.13287	1.13287	0.713287	-0.545455		-2.68531	1.13287	1.55245	0.713287	3.27273	-1.42657		HNF4	2.8951	2.55944	1.13115
HIF-1α	-0.0140187	0.196262	0.378505	-0.476636	-0.182243	0.518692		0.518692	0.658879	0.378505	0.518692	1.09346	0.953271		HIF-1α	0.420561	4.1215	0.102041
IRF1	1.5	0.6	-11.25	-8.1	-0.45	8.7		2.55	-1.95	-14.25	7.05	-11.25	14.85		IRF1	-9	-3	3
STAT1/STAT2	-2.7	-2.1	22.05	-11.7	-17.85	-10.2		-13.2	-8.7	8.1	0.45	6.6	-5.55		STAT1/STAT2	-22.5	-12.3	1.82927
STAT1	0	2.32258	1.16129	-8.51613	-2.51613	-4.45161		-6.58065	-2.51613	-0.580645	1.16129	-16.4516	-2.51613		STAT1	-12	-27.4839	0.43662
KLF4	51	24	-225	234	-69	204		-132	51	141	51	327	51		KLF4	219	489	0.447853
LXR	0.392523	0	-0.64486	-0.0841121	2.7757	1.62617		-0.364486	-0.64486	0.168224	0.757009	-1.23364	1.31776		LXR	4.06542	0	#DIV/0!
SRF/Elk-1	-0.295082	-0.147541	2.16393	1.13115	-7.37705	-3.34426		1.13115	1.13115	0.147541	-0.295082	-2.31148	-1.32787		SRF/Elk-1	-7.86885	-1.52459	5.16129
AP-1	0.616216	0.194595	-1.75135	-0.421622	1.2	-2.07568		0.551351	-0.0972973	1.88108	-3.08108	0.875676	1.88108		AP-1	-2.23784	2.01081	-1.1129
MEF2	1.63636	2.72727	9.27273	-1.63636	-1.63636	3.27273		-7.09091	3.27273	-34.9091	9.27273	14.7273	9.27273		MEF2	13.6364	-5.45455	-2.5
c-Myc	-0.365854	-0.585366	0.95122	-1.2439	-1.2439	6.95122		-5.70732	-2.70732	-6.43902	0.219512	-0.439024	-0.439024		c-Myc	4.46341	-15.5122	-0.287736
Nanog	-7.32515	-0.220859	-6.66258	1.25153	-5.88957	0.478528		-2.13497	-3.64417	-2.50307	-3.64417	0.478528	-0.220859		Nanog	-18.3681	-11.6687	1.57413
RBP-Jk	4.8	1.8	-13.8	-7.8	40.8	22.2		-7.8	-26.4	-7.8	-1.8	10.2	34.8		RBP-Jk	48	1.2	40
NFκB	0.356436	0.712871	-2.61386	-3.20792	4.63366	3.44554		-4.45545	1.60396	-1.36634	7.06931	-3.20792	-2.0198		NFκB	3.32673	-2.37624	-1.4
Oct4	0.545455	2.72727	3.27273	-12.5455	42.5455	48		9.27273	25.6364	3.27273	-7.09091	-18.5455	3.27273		Oct4	84.5455	15.8182	5.34483
Pax6	0.184049	0.331288	-1.61963	-0.478528	-0.846626	0.993865		-0.110429	0.220859	-0.478528	-1.98773	2.50307	2.13497		Pax6	-1.43558	2.28221	-0.629032
FOXO	0.196721	0.229508	-2.45902	-3.80328	4.22951	1.90164		-2.09836	-0.754098	2.88525	-0.754098	0.885246	1.54098		FOXO	0.295082	1.70492	0.173077
NFAT	0.037037	0.555556	-0.111111	2.14815	4.40741	2.88889		-4.2963	-1.62963	1.74074	4.77778	1.37037	0.222222		NFAT	9.92593	2.18519	4.54237
PPAR	1.71429	0.257143	-3.77143	4.02857	8.48571	8.48571		4.02857	-0.257143	-3.77143	12	-1.11429	4.02857		PPAR	19.2	14.9143	1.28736
PR	0.168224	0.168224	-2.38318	-0.64486	0.757009	-1.51402		-0.364486	-0.953271	-0.64486	-0.953271	3.05607	0.168224		PR	-3.4486	0.308411	-11.1818
RAR	0.25641	-0.0512821	-0.0769231	-1.38462	1.20513	2		2	2	2.79487	-0.871795	-0.589744	3.05128		RAR	1.94872	8.38462	0.232416
RXR	0.193548	2.70968	-0.580645	-2.51613	5.22581	15.0968		-12.3871	-2.51613	9.09677	-10.4516	30.9677	-4.45161		RXR	20.129	10.2581	1.96226
Sox2	0.439024	0	-0.109756	-2.34146	1.35366	3.21951		1.71951	-1.2439	-1.97561	0.987805	2.4878	2.12195		Sox2	2.56098	4.09756	0.625
SP1	0.571429	1	6.71429	-6.28571	2.42857	11.1429		-7.71429	0.857143	-1.85714	-9.14286	6.71429	5.28571		SP1	15.5714	-5.85714	-2.65854
STAT3	0.147783	0.325123	1.38916	0.502463	1.0936	0.17734		1.71429	-1.00493	2.00985	2.00985	0.502463	2.92611		STAT3	3.63547	8.15764	0.445652
Smad2/3/4	-10	0	63.3333	50	-52	-31.3333		36	29.3333	56.6667	-66	-24.6667	-58.6667		Smad2/3/4	20	-27.3333	-0.731707
VDR	0.015544	0.217617	-0.357513	-0.202073	2.48705	0.57513		-0.0466321	-0.202073	0.57513	0.264249	-0.0466321	0.419689		VDR	2.73575	0.963731	2.83871
TCF/LEF	3.81818	4.90909	3.27273	3.27273	-18.5455	70.3636		-7.09091	42.5455	70.3636	76.3636	-7.09091	9.27273		TCF/LEF	67.0909	184.364	0.363905
AhR	0.347826	-0.0869565	-6.52174	-2.95652	-1.13043	-2.95652		-3.82609	-2	0.521739	0.521739	4.08696	12.1739		AhR	-13.3043	11.4783	-1.15909

## Sheet: Ranila_Together
	Inhibitor MiR-145 5p							Mimic MiR-145 5p								Inhibitor	Mimic	Ratio
ATGRrf1/	0.075	0.675	1.275	8.175	0.45	2.775		12	0	5.1	2.775	2.025	0		ATGRrf1/	13.425	21.9	0.613014
GR	0.0853659	0.195122	0.573171	0	0	0.329268		0.45122	0.829268	0.95122	0	0.45122	0		GR	1.18293	2.68293	0.440909
Rrf1/ Nrf2	1.90588	1.48235	1.30588	0.211765	3.49412	3.84706		0	0	0.211765	2.04706	2.04706	3.49412		Rrf1/ Nrf2	12.2471	7.8	1.57014
ATF6	2.5	1	0.75	5.875	8.5	7.25		7.25	0	9.75	0	0	0.75		ATF6	25.875	17.75	1.45775
C/EBP	0	0.257732	1.70103	0	1.51203	0.463918		-0.223368	2.21649	0.996564	0.463918	0.635739	1.16838		C/EBP	3.93471	5.25773	0.748366
CREB3L3	0	0.330579	2.24793	0.561983	1.22314	0		0	0	1.91736	0.561983	4.95868	1.22314		CREB3L3	4.36364	8.66116	0.503817
E2F	0.0144928	0.0144928	0	0	0.681159	-0.927536		0	0	0.536232	0.0869565	0.536232	0		E2F	-0.217391	1.15942	-0.1875
p53	0.237624	0.118812	2.29703	0	3.08911	3.92079		1.06931	0.237624	0	2.29703	0.237624	0		p53	9.66337	3.84158	2.51546
EGR1	0.675	1	0	0	0	1.7		0	0.15	0	0	0	0		EGR1	3.375	0.15	22.5
CBF/NF-Y/YY1	0.244957	0.389049	0.677233	0	1.85879	0		0.244957	0	0	0.244957	0.835735	0.979827		CBF/NF-Y/YY1	3.17003	2.30548	1.375
ER	0.046875	0.234375	0.421875	0.265625	0.09375	0.421875		1.0625	0	0.734375	0.09375	1.70312	0		ER	1.48438	3.59375	0.413043
GATA	0.15	0.1125	0.69375	0	0.1125	0		0	0.50625	0.50625	0	0.50625	0		GATA	1.06875	1.51875	0.703704
GR	0.138329	0.121037	0	0.103746	0.466859	1.17579		1.3487	0	0.466859	1.17579	0	1.00288		GR	2.00576	3.99424	0.502165
HSF-1	0.056872	0.21327	0	0.241706	0.241706	0		0.668246	0	0.526066	0	0	0.526066		HSF-1	0.753555	1.72038	0.438017
MTF-1	0.205128	0.0512821	0.102564	0	1.33333	0		0.803419	0.290598	1.33333	1.69231	0	1.33333		MTF-1	1.69231	5.45299	0.310345
Gli	0.0596026	0.0496689	0.268212	0.268212	0.168874	0		0	0.268212	0.36755	0.168874	0.774834	0		Gli	0.81457	1.57947	0.515723
HNF4	0	0.196262	0.378505	0	0	0.518692		0.518692	0.658879	0.378505	0.518692	1.09346	0.953271		HNF4	1.09346	4.1215	0.265306
HIF-1α	0.227273	0.0909091	0	0	0	1.31818		0.386364	0	0	1.06818	0	2.25		HIF-1α	1.63636	3.70455	0.441718
IRF1	0.352941	0.27451	0	1.52941	2.33333	1.33333		1.72549	1.13725	0	0	-0.862745	0.72549		IRF1	5.82353	2.72549	2.13669
STAT1/STAT2	0	0.75	0.375	0	0	0		0	0	0	0.375	0	0		STAT1/STAT2	1.125	0.375	3
STAT1	0.305389	0.143713	0	1.4012	0	1.22156		0	0.305389	0.844311	0.305389	1.95808	0.305389		STAT1	3.07186	3.71856	0.826087
KLF4	0.290456	0	0	0	2.05394	1.20332		0	0	0.124481	0.560166	0	0.975104		KLF4	3.54772	1.65975	2.1375
LXR	0.196721	0.0983607	0	0	4.91803	2.22951		0	0	0	0.196721	1.54098	0.885246		LXR	7.44262	2.62295	2.8375
SRF/Elk-1	0.262673	0.0829493	0	0	0.511521	0		0.235023	0	0.801843	0	0.373272	0.801843		SRF/Elk-1	0.857143	2.21198	0.3875
AP-1	0.0714286	0.119048	0.404762	0	0	0.142857		0	0.142857	0	0.404762	0.642857	0.404762		AP-1	0.738095	1.59524	0.462687
MEF2	0.277778	0.444444	0	0.944444	0.944444	0		4.33333	2.05556	4.88889	0	0.333333	0.333333		MEF2	2.61111	11.9444	0.218605
c-Myc	5.37838	0.162162	4.89189	0	4.32432	0		1.56757	2.67568	1.83784	2.67568	0	0.162162		c-Myc	14.7568	8.91892	1.65455
Nanog	0.150943	0.0566038	0	0	1.28302	0.698113		0	0	0	0	0.320755	1.09434		Nanog	2.18868	1.41509	1.54667
RBP-Jk	0.211454	0.0176211	0	0.105727	1.02203	1.37445		0	0.475771	0	2.09692	0	0		RBP-Jk	2.73128	2.57269	1.06164
NFκB	0.02	0.1	0.12	0	1.56	1.76		0.34	0.94	0.12	0	0	0.12		NFκB	3.56	1.52	2.34211
Oct4	0.0854701	0.153846	0	0	0	0.461538		0	0.102564	0	0	1.16239	0.991453		Oct4	0.700855	2.25641	0.310606
Pax6	0.104348	0.121739	0	0	2.24348	1.0087		0	0	1.53043	0	0.469565	0.817391		Pax6	3.47826	2.81739	1.23457
FOXO	0.030303	0.454545	0	1.75758	3.60606	2.36364		0	0	1.42424	3.90909	1.12121	0.181818		FOXO	8.21212	6.63636	1.23744
NFAT	0.683761	0.102564	0	1.60684	3.38462	3.38462		1.60684	0	0	4.78632	0	1.60684		NFAT	9.16239	8	1.1453
PPAR	0.0983607	0.0983607	0	0	0.442623	0		0	0	0	0	1.78689	0.0983607		PPAR	0.639344	1.88525	0.33913
PR	0.199203	0	0	0	0.936255	1.55378		1.55378	1.55378	2.17131	-0.677291	0	2.37052		PR	2.68924	6.97211	0.385714
RAR	0.0157895	0.221053	0	0	0.426316	1.23158		0	0	0.742105	0	2.52632	0		RAR	1.89474	3.26842	0.57971
RXR	0.135849	0	0	0	0.418868	0.996226		0.532075	0	0	0.30566	0.769811	0.656604		RXR	1.55094	2.26415	0.685
Sox2	0.110092	0.192661	1.29358	0	0.46789	2.14679		0	0.165138	0	0	1.29358	1.01835		Sox2	4.21101	2.47706	1.7
SP1	0.08	0.176	0.752	0.272	0.592	0.096		0.928	0	1.088	1.088	0.272	1.584		SP1	1.968	4.96	0.396774
STAT3	0.555556	0	0	0	2.88889	1.74074		0	0	0	3.66667	1.37037	3.25926		STAT3	5.18519	8.2963	0.625
Smad2/3/4	0.015544	0.217617	0	0	2.48705	0.57513		-0.0466321	0	0.57513	0.264249	0	0.419689		Smad2/3/4	3.29534	1.21244	2.71795
VDR	0.192661	0.247706	0.165138	0.165138	0	3.55046		0	2.14679	3.55046	3.85321	0	0.46789		VDR	4.3211	10.0183	0.431319
TCF/LEF	0.0952381	0	0	0	0	0		0	0	0.142857	0.142857	1.11905	3.33333		TCF/LEF	0.0952381	4.7381	0.0201005
AhR	0	0	0	0	4.63636	0		0	1.83117	0	0	2.25974	0		AhR	4.63636	4.09091	1.13333
